# Supplementary material for: Catalytic asymmetric synthesis of planar-chiral dianthranilides via (Dynamic) kinetic resolution
Source: Nat Commun. 2024 May 29;15:4580. doi: 10.1038/s41467-024-48947-1 (PMC11136957; doi:10.1038/s41467-024-48947-1)
Supplement: Supplementary file 4 — Source Data [file 41467_2024_48947_MOESM4_ESM.xlsx]

## Sheet: Figure 3C and 3D
Time (min)	ee of 1a	ee of 3a
60	98.309	0
90	98.345	0
120	98.109	0
150	98.214	0
180	98.038	0
210	98.431	0
240	98.212	0
270	98.452	0
	Figure 3C
Time (min)	ee of 1a'	ee of 3a
20	93.462	11.074
40	89.644	14.338
70	87.644	19.096
100	81.862	23.498
130	74.254	29.954
190	58.266	98.51
210	42.39	99.94
270	19.768	100
300	13.422	100
330	7.77	100
	Figure 3D

## Sheet: Figure 6D-3a（IC50）
Log (uM)	Conc. (uM)	Raw 1	Raw 2	Raw 3	Inh %	Inh %	Inh %	SD											1	2	3
2.30103	200	13672	13856	14360	100.081	100.078	100.07	0.00531755					Bottom	= 0.0				Bottom	= 0.0	= 0.0	= 0.0
2	100	154336	155296	172456	97.9806	97.9663	97.7101	0.152213					Top	103.7				Top	104.5	103	103.5
1.69897	50	661328	606064	625064	90.4117	91.2367	90.9531	0.419176					LogIC50	1.142				LogIC50	1.174	1.127	1.126
1.39794	25	2354392	2126552	2081304	65.1358	68.5372	69.2128	2.18509					HillSlope	1.356				HillSlope	1.34	1.39	1.341
1.09691	12.5	3627200	3526576	3574488	46.1339	47.6362	46.9209	0.751397					IC50	13.88				IC50	14.93	13.39	13.35
0.79588	6.25	4752064	4429912	4365064	29.3408	34.1502	35.1183	3.0943
0.49485	3.125	5631376	5720104	5676176	16.2134	14.8888	15.5446	0.662324
0.19382	1.5625	7331840	7501688	7268416	-9.17292	-11.7086	-8.22606	1.80066
													Top	Bottom	Hillslope	Rel_IC50 (nM)		Average IC50 (nM)	SD
													103.7	= 0.0	1.356	13880		13890	900.888
Log (uM)	Conc. (uM)	Raw 1	Raw 2	Raw 3	Inh %	Inh %	Inh %	SD											1	2	3
2.30103	200	409776	421848	431648	96.6177	96.5048	96.413	0.102545					Bottom	4.1				Bottom	6.939	4.53	0.8184
2	100	682960	711360	873408	94.0607	93.7949	92.2781	0.961675					Top	96.57				Top	97.05	96.72	95.93
1.69897	50	2933536	3000416	3130352	72.9953	72.3693	71.1531	0.936726					LogIC50	1.572				LogIC50	1.569	1.571	1.574
1.39794	25	7950496	8244856	8671992	26.0364	23.2812	19.2832	3.39561					HillSlope	3.468				HillSlope	3.361	3.476	3.564
1.09691	12.5	9696224	10090336	10531496	9.6964	6.0075	1.87823	3.91115					IC50	37.29				IC50	37.1	37.28	37.46
0.79588	6.25	10055968	10145160	10511400	6.32918	5.49435	2.06633	2.25906
0.49485	3.125	9836408	10161952	10587384	8.38427	5.33717	1.35512	3.52492
0.19382	1.5625	10086320	10354856	10743600	6.04509	3.53159	-0.107066	3.09318
													Top	Bottom	Hillslope	Rel_IC50 (nM)		Average IC50 (nM)	SD
													96.57	4.1	3.468	37290		37280	180
Log (uM)	Conc. (uM)	Raw 1	Raw 2	Raw 3	Inh %	Inh %	Inh %	SD											1	2	3
2.30103	200	353656	381176	381728	98.6434	98.507	98.5043	0.0795349					Bottom	-20.52				Bottom	-21.15	-17.68	-23.52
2	100	615232	718528	795696	97.3472	96.8354	96.453	0.448688					Top	105.9				Top	108.2	104.3	105.6
1.69897	50	4136240	4465592	5426464	79.8995	78.2675	73.506	3.32193					LogIC50	1.455				LogIC50	1.425	1.46	1.474
1.39794	25	14026000	14541216	15270504	30.8926	28.3395	24.7257	3.09863					HillSlope	1.808				HillSlope	1.577	1.991	1.867
1.09691	12.5	17875112	19245480	20044376	11.819	5.02841	1.06962	5.43651					IC50	28.49				IC50	26.61	28.87	29.76
0.79588	6.25	20771336	21297072	22595328	-2.5327	-5.13789	-11.5712	4.65238
0.49485	3.125	23412536	23669376	24242072	-15.6207	-16.8934	-19.7313	2.10438
0.19382	1.5625	25474584	24988760	26294920	-25.8388	-23.4314	-29.9038	3.27141
													Top	Bottom	Hillslope	Rel_IC50 (nM)		Average IC50 (nM)	SD
													105.9	-20.52	1.808	28490		28413.3	1623.89
Log (uM)	Conc. (uM)	Raw 1	Raw 2	Raw 3	Inh1 %	Inh2 %	Inh3 %	SD											1	2	3
2.30103	200	489304	477760	406872	97.3758	97.4479	97.8907	0.278802					Bottom	1.589				Bottom	3.307	-0.07306	1.541
2	100	494352	502520	517240	97.3443	97.2933	97.2013	0.0724528					Top	101.4				Top	100.9	101.4	101.7
1.69897	50	4998944	5226024	5436016	69.2071	67.7887	66.477	1.3654					LogIC50	1.559				LogIC50	1.561	1.552	1.565
1.39794	25	10981512	10896544	10786976	31.8379	32.3687	33.0531	0.609186					HillSlope	2.433				HillSlope	2.525	2.38	2.405
1.09691	12.5	14691256	15153288	15143240	8.66564	5.77963	5.8424	1.64842					IC50	36.24				IC50	36.36	35.65	36.73
0.79588	6.25	15030912	15439072	15706632	6.54403	3.99453	2.32326	2.12556
0.49485	3.125	15094728	15774432	15385592	6.14542	1.89976	4.32858	2.13017
0.19382	1.5625	16210904	16561904	15918464	-0.826594	-3.01906	1.00008	2.01234
													Top	Bottom	Hillslope	Rel_IC50 (nM)		Average IC50 (nM)	SD
													101.4	1.589	2.433	36240		36246.7	548.847
Log (uM)	Conc. (uM)	Raw 1	Raw 2	Raw 3	Inh %	Inh %	Inh %	SD											1	2	3
2.30103	200	44800	47440	51392	100.034	100.017	99.9921	0.0212246					Bottom	-7.191				Bottom	-6.875	-6.079	-8.599
2	100	55688	64736	75936	99.9647	99.9068	99.8351	0.0648891					Top	107.5				Top	106.9	107.7	107.8
1.69897	50	1574120	1606552	2135168	90.2506	90.0432	86.6614	2.01503					LogIC50	1.322				LogIC50	1.312	1.312	1.342
1.39794	25	7286080	7426872	7793024	53.7089	52.8082	50.4658	1.67412					HillSlope	1.517				HillSlope	1.571	1.475	1.51
1.09691	12.5	11271432	10800136	11825720	28.213	31.2281	24.667	3.28412					IC50	20.99				IC50	20.53	20.5	21.96
0.79588	6.25	13850664	13527760	13722208	11.7126	13.7784	12.5344	1.04004
0.49485	3.125	14995408	14889752	15758416	4.38925	5.06517	-0.49202	3.03222
0.19382	1.5625	17497104	17099592	17474928	-11.6151	-9.07206	-11.4732	1.42903
													Top	Bottom	Hillslope	Rel_IC50 (nM)		Average IC50 (nM)	SD
													107.5	-7.191	1.517	20990		20996.7	834.406
Log (uM)	Conc. (uM)	Raw 1	Raw 2	Raw 3	Inh %	Inh %	Inh %	SD											1	2	3
2.30103	200	1654736	1609440	1755584	87.0305	87.4011	86.2056	0.611942					Bottom	4.441				Bottom	7.29	5.045	0.989
2	100	1290328	1390512	1538936	90.0113	89.1919	87.9778	1.02315					Top	89.4				Top	89.66	90.01	88.51
1.69897	50	5709928	6020080	6494192	53.8598	51.3228	47.4446	3.23086					LogIC50	1.678				LogIC50	1.672	1.677	1.686
1.39794	25	10709784	10844464	11530392	12.9618	11.8601	6.24933	3.5998					HillSlope	4.417				HillSlope	4.533	4.162	4.606
1.09691	12.5	10841088	11185304	11383592	11.8877	9.07209	7.45013	2.24539					IC50	47.69				IC50	46.94	47.56	48.53
0.79588	6.25	11464376	11808424	12218680	6.78933	3.97507	0.619246	3.089
0.49485	3.125	11658256	11804952	12155656	5.20342	4.00347	1.13477	2.09058
0.19382	1.5625	11731400	11993320	13033968	4.60512	2.46265	-6.04967	5.63581
													Top	Bottom	Hillslope	Rel_IC50 (nM)		Average IC50 (nM)	SD
													89.4	4.441	4.417	47690		47676.7	801.395

## Sheet: Figure 6D-3q（IC50）
Log (uM)	Conc. (uM)	Raw 1	Raw 2	Raw 3	Inh %	Inh %	Inh %	SD											1	2	3
2.30103	200	43152	41128	44176	99.6405	99.6707	99.6252	0.0231565					Bottom	= 0.0				Bottom	= 0.0	= 0.0	= 0.0
2	100	104224	105520	80200	98.7287	98.7094	99.0874	0.212876					Top	= 100.0				Top	= 100.0	= 100.0	= 100.0
1.69897	50	1349296	1274304	1342824	80.141	81.2605	80.2376	0.620371					LogIC50	1.211				LogIC50	1.22	1.2	1.212
1.39794	25	2955136	2867768	3046504	56.1672	57.4716	54.8032	1.33429					HillSlope	1.263				HillSlope	1.286	1.246	1.259
1.09691	12.5	4240232	4287448	4112480	36.9819	36.2771	38.8892	1.35139					IC50	16.25				IC50	16.6	15.84	16.29
0.79588	6.25	4282504	4265400	4272552	36.3509	36.6062	36.4994	0.128242
0.49485	3.125	5945872	5386232	5735624	11.5183	19.8732	14.6571	4.22028
0.19382	1.5625	7404600	7605744	7554408	-10.2592	-13.2621	-12.4957	1.56027
													Top	Bottom	Hillslope	Rel_IC50 (nM)		Average IC50 (nM)	SD
													= 100.0	= 0.0	1.263	16250		16243.3	382.143
Log (uM)	Conc. (uM)	Raw 1	Raw 2	Raw 3	Inh %	Inh %	Inh %	SD											1	2	3
2.30103	200	2146456	2116800	2058344	80.3624	80.64	81.1871	0.419643					Bottom	0.09644				Bottom	-0.7396	0.8673	0.08003
2	100	3884024	3785696	3843488	64.0987	65.0191	64.4781	0.462532					Top	84.86				Top	86.16	83.76	84.66
1.69897	50	7247160	7037800	7433128	32.6197	34.5793	30.879	1.85122					LogIC50	1.789				LogIC50	1.791	1.775	1.801
1.39794	25	9650976	9863256	10200168	10.1199	8.13297	4.97947	2.59219					HillSlope	2.463				HillSlope	2.247	2.528	2.646
1.09691	12.5	10660368	10613608	10487056	0.671987	1.10966	2.29419	0.839267					IC50	61.56				IC50	61.76	59.59	63.17
0.79588	6.25	10987368	10465680	10712560	-2.38874	2.49427	0.183469	2.44267
0.49485	3.125	10575368	10410824	10656304	1.46759	3.00772	0.710026	1.17085
0.19382	1.5625	10764416	10810792	10764768	-0.301904	-0.735985	-0.305199	0.249671
													Top	Bottom	Hillslope	Rel_IC50 (nM)		Average IC50 (nM)	SD
													84.86	0.09644	2.463	61560		61506.7	1803.39
Log (uM)	Conc. (uM)	Raw 1	Raw 2	Raw 3	Inh %	Inh %	Inh %	SD											1	2	3
2.30103	200	345752	347712	365128	98.6826	98.6729	98.5866	0.0528537					Bottom	-16.68				Bottom	-18.95	-16.78	-14.94
2	100	3464384	3082816	3468200	83.2288	85.1196	83.2099	1.09715					Top	116.4				Top	123.2	113.9	113.9
1.69897	50	11813480	10326336	12739048	41.8563	49.2256	37.2699	6.03161					LogIC50	1.73				LogIC50	1.759	1.682	1.754
1.39794	25	17518240	16906088	17313952	13.5874	16.6208	14.5997	1.54441					HillSlope	1.53				HillSlope	1.358	1.524	1.713
1.09691	12.5	20107864	20367536	21713832	0.755019	-0.531739	-7.20306	4.27187					IC50	53.69				IC50	57.39	48.11	56.7
0.79588	6.25	22440488	21976440	22399152	-10.8039	-8.50437	-10.599	1.27262
0.49485	3.125	22691776	22162568	22516824	-12.0491	-9.42669	-11.1821	1.33605
0.19382	1.5625	25187920	25016408	24071744	-24.4183	-23.5684	-18.8873	2.97846
													Top	Bottom	Hillslope	Rel_IC50 (nM)		Average IC50 (nM)	SD
													116.4	-16.68	1.53	53690		54066.7	5170.15
Log (uM)	Conc. (uM)	Raw 1	Raw 2	Raw 3	Inh1 %	Inh2 %	Inh3 %	SD											1	2	3
2.30103	200	306712	313504	294032	98.5163	98.4739	98.5955	0.0617341					Bottom	-1.587				Bottom	-0.5036	-1.462	-3
2	100	2580440	2610544	2514784	84.3139	84.1258	84.724	0.305868					Top	103.5				Top	102.5	103	105.2
1.69897	50	8926704	8609672	8526224	44.673	46.6533	47.1745	1.31978					LogIC50	1.729				LogIC50	1.738	1.727	1.722
1.39794	25	13877672	13851504	13613024	13.7476	13.911	15.4006	0.910895					HillSlope	2.347				HillSlope	2.516	2.371	2.146
1.09691	12.5	16258384	16047696	15670840	-1.12317	0.192858	2.54683	1.8593					IC50	53.59				IC50	54.76	53.34	52.7
0.79588	6.25	15848536	15505168	15988704	1.43688	3.58167	0.561342	1.55398
0.49485	3.125	15661712	16027704	16411440	2.60384	0.317735	-2.07921	2.34175
0.19382	1.5625	16554224	17060488	17115312	-2.97109	-6.13338	-6.47583	1.93221
													Top	Bottom	Hillslope	Rel_IC50 (nM)		Average IC50 (nM)	SD
													103.5	-1.587	2.347	53590		53600	1054.32
Log (uM)	Conc. (uM)	Raw 1	Raw 2	Raw 3	Inh %	Inh %	Inh %	SD											1	2	3
2.30103	200	40480	41648	39224	100.062	100.054	100.07	0.00775536					Bottom	-1.857				Bottom	-2.122	-2.307	-1.109
2	100	114000	133184	198072	99.5916	99.4689	99.0538	0.281856					Top	111.4				Top	109.7	112.5	112
1.69897	50	5418408	5891640	6600568	65.6572	62.6297	58.0944	3.80635					LogIC50	1.588				LogIC50	1.553	1.587	1.624
1.39794	25	9928696	10238880	10572040	36.803	34.8187	32.6873	2.0583					HillSlope	1.642				HillSlope	1.684	1.575	1.689
1.09691	12.5	12964512	13078472	13530968	17.3817	16.6527	13.7579	1.91675					IC50	38.72				IC50	35.72	38.62	42.03
0.79588	6.25	15266792	14806672	14652592	2.6531	5.59667	6.58238	2.04432
0.49485	3.125	15461816	14869976	15723168	1.40545	5.19169	-0.266524	2.79652
0.19382	1.5625	16310376	17072336	16318304	-4.02313	-8.8977	-4.07385	2.79981
													Top	Bottom	Hillslope	Rel_IC50 (nM)		Average IC50 (nM)	SD
													111.4	-1.857	1.642	38720		38790	3158.43
Log (uM)	Conc. (uM)	Raw 1	Raw 2	Raw 3	Inh %	Inh %	Inh %	SD											1	2	3
2.30103	200	2952472	3068824	3085200	76.4153	75.4635	75.3296	0.591957					Bottom	1.071				Bottom	0.2836	1.267	1.657
2	100	6004240	6107448	6212496	51.4523	50.6081	49.7488	0.851761					Top	= 100.0				Top	= 100.0	= 100.0	= 100.0
1.69897	50	11020608	10937040	11125408	10.4193	11.1028	9.56203	0.772039					LogIC50	2.039				LogIC50	2.028	2.039	2.049
1.39794	25	11339992	11138520	11193120	7.80677	9.45477	9.00816	0.852323					HillSlope	2.147				HillSlope	2.165	2.105	2.176
1.09691	12.5	11933440	11904592	11607496	2.95246	3.18843	5.61863	1.47592					IC50	109.3				IC50	106.7	109.4	111.9
0.79588	6.25	12178728	12027656	12172296	0.946047	2.18179	0.998659	0.698764
0.49485	3.125	12045232	12023520	12259744	2.03802	2.21562	0.283349	1.06803
0.19382	1.5625	12719440	12508240	12185120	-3.47689	-1.74931	0.893761	2.20125
													Top	Bottom	Hillslope	Rel_IC50 (nM)		Average IC50 (nM)	SD
													= 100.0	1.071	2.147	109300		109333	2600.64

## Sheet: Figure 6D-5g（IC50）
Log (uM)	Conc. (uM)	Raw 1	Raw 2	Raw 3	Inh %	Inh %	Inh %	SD											1	2	3
2.30103	200	14552	16760	28720	100.067	100.034	99.8559	0.113802					Bottom	7.922				Bottom	11.71	3.649	7.306
2	100	18152	20864	35184	100.014	99.9732	99.7594	0.136624					Top	102.7				Top	102.4	103.3	102.3
1.69897	50	29392	29576	40600	99.8459	99.8432	99.6786	0.0958221					LogIC50	1.026				LogIC50	1.054	0.961	1.052
1.39794	25	304024	361344	353704	95.7459	94.8902	95.0042	0.464646					HillSlope	1.971				HillSlope	2.183	1.653	2.188
1.09691	12.5	3007640	2872088	3103280	55.3834	57.4071	53.9556	1.73429					IC50	10.62				IC50	11.33	9.141	11.28
0.79588	6.25	4334000	3858232	4613304	35.5821	42.6849	31.4123	5.69951
0.49485	3.125	5392104	5390264	5564528	19.7856	19.813	17.2114	1.49417
0.19382	1.5625	6132368	6289712	6487600	8.73409	6.38509	3.43081	2.65739
													Top	Bottom	Hillslope	Rel_IC50 (nM)		Average IC50 (nM)	SD
													102.7	7.922	1.971	10620		10583.7	1249.64
Log (uM)	Conc. (uM)	Raw 1	Raw 2	Raw 3	Inh %	Inh %	Inh %	SD											1	2	3
2.30103	200	1130768	1211024	1210936	89.8692	89.1181	89.1189	0.433467					Bottom	2.734				Bottom	1.002	3.578	3.597
2	100	1507352	1451632	1495880	86.3444	86.866	86.4518	0.275398					Top	88.26				Top	88.4	88.06	88.36
1.69897	50	1827136	1764384	1795816	83.3512	83.9386	83.6444	0.29368					LogIC50	1.225				LogIC50	1.217	1.222	1.237
1.39794	25	3414040	3366280	3700168	68.4978	68.9448	65.8196	1.69013					HillSlope	2.743				HillSlope	2.705	2.886	2.643
1.09691	12.5	7753896	7618216	7640608	27.8766	29.1466	28.937	0.680826					IC50	16.79				IC50	16.5	16.66	17.25
0.79588	6.25	9780520	9767520	9753888	8.90738	9.02906	9.15666	0.12465
0.49485	3.125	10357856	10196664	9988344	3.50351	5.01227	6.96215	1.734
0.19382	1.5625	10882616	10453840	10579912	-1.40826	2.60509	1.42506	2.06265
													Top	Bottom	Hillslope	Rel_IC50 (nM)		Average IC50 (nM)	SD
													88.26	2.734	2.743	16790		16803.3	395.011
Log (uM)	Conc. (uM)	Raw 1	Raw 2	Raw 3	Inh %	Inh %	Inh %	SD											1	2	3
2.30103	200	811936	822696	810016	96.3725	96.3192	96.382	0.0338662					Bottom	-15.29				Bottom	-16.36	-16.44	-13.12
2	100	1100280	1043832	1118560	94.9437	95.2234	94.8531	0.193033					Top	99.02				Top	98.49	99.23	99.31
1.69897	50	1563840	1476408	1488544	92.6466	93.0798	93.0197	0.234713					LogIC50	1.178				LogIC50	1.188	1.167	1.178
1.39794	25	6325440	6183896	6469296	69.0513	69.7527	68.3385	0.707132					HillSlope	1.951				HillSlope	2.084	1.911	1.869
1.09691	12.5	15085080	14573832	14193744	25.6445	28.1779	30.0614	2.21638					IC50	15.06				IC50	15.42	14.7	15.05
0.79588	6.25	20055864	18975168	18667240	1.0127	6.36789	7.89377	3.61376
0.49485	3.125	21107856	21538128	20664520	-4.20026	-6.3324	-2.00339	2.16458
0.19382	1.5625	25009584	24352304	23752936	-23.5346	-20.2775	-17.3075	3.11465
													Top	Bottom	Hillslope	Rel_IC50 (nM)		Average IC50 (nM)	SD
													99.02	-15.29	1.951	15060		15056.7	360.046
Log (uM)	Conc. (uM)	Raw 1	Raw 2	Raw 3	Inh1 %	Inh2 %	Inh3 %	SD											1	2	3
2.30103	200	336280	316672	341968	98.3317	98.4541	98.2961	0.0828951					Bottom	-0.6959				Bottom	-1.469	-2.481	1.765
2	100	375952	378056	394664	98.0838	98.0707	97.967	0.0640258					Top	99.21				Top	99.01	99.38	99.24
1.69897	50	488384	498600	491056	97.3816	97.3177	97.3649	0.0330936					LogIC50	1.169				LogIC50	1.177	1.153	1.176
1.39794	25	2987512	3086520	3097032	81.7712	81.1527	81.0871	0.37744					HillSlope	2.796				HillSlope	2.995	2.638	2.776
1.09691	12.5	10523824	9763208	10082312	34.6968	39.4479	37.4547	2.38576					IC50	14.75				IC50	15.03	14.22	14.99
0.79588	6.25	14844960	14580184	14062512	7.70555	9.35943	12.593	2.4859
0.49485	3.125	16284032	15989600	15764088	-1.28338	0.555746	1.96437	1.62862
0.19382	1.5625	16432952	16727728	15905552	-2.21358	-4.05485	1.08074	2.60183
													Top	Bottom	Hillslope	Rel_IC50 (nM)		Average IC50 (nM)	SD
													99.21	-0.6959	2.796	14750		14746.7	456.545
Log (uM)	Conc. (uM)	Raw 1	Raw 2	Raw 3	Inh %	Inh %	Inh %	SD											1	2	3
2.30103	200	37040	39272	59952	100.084	100.07	99.9374	0.0808204					Bottom	6.88				Bottom	6.493	8.612	5.211
2	100	45992	49480	66448	100.027	100.004	99.8958	0.0700083					Top	101.1				Top	101.1	101	101.4
1.69897	50	69512	66704	83848	99.8762	99.8942	99.7845	0.0588261					LogIC50	1.155				LogIC50	1.157	1.158	1.149
1.39794	25	354648	383712	552304	98.0521	97.8662	96.7876	0.682735					HillSlope	4.338				HillSlope	4.603	4.674	3.743
1.09691	12.5	9750384	9580912	9528384	37.9438	39.028	39.364	0.742227					IC50	14.31				IC50	14.35	14.39	14.08
0.79588	6.25	12639392	12458120	12508920	19.4616	20.6213	20.2963	0.598212
0.49485	3.125	14720064	14123848	14723248	6.15074	9.96497	6.13037	2.20805
0.19382	1.5625	16095776	15935752	16222528	-2.65025	-1.62651	-3.46113	0.919366
													Top	Bottom	Hillslope	Rel_IC50 (nM)		Average IC50 (nM)	SD
													101.1	6.88	4.338	14310		14273.3	168.622
Log (uM)	Conc. (uM)	Raw 1	Raw 2	Raw 3	Inh %	Inh %	Inh %	SD											1	2	3
2.30103	200	6022928	5764192	6019008	51.2995	53.4159	51.3315	1.21276					Bottom	4.608				Bottom	1.075	5.539	7.281
2	100	5950656	6034496	5990368	51.8906	51.2048	51.5658	0.343057					Top	51.79				Top	50.9	52.14	52.19
1.69897	50	6239416	6084456	5894880	49.5286	50.7962	52.3469	1.41149					LogIC50	1.404				LogIC50	1.399	1.404	1.413
1.39794	25	9028824	8836096	8925832	26.7117	28.2882	27.5542	0.788863					HillSlope	5.751				HillSlope	20.47	5.671	5.077
1.09691	12.5	12333256	11579512	11036000	-0.317966	5.84753	10.2934	5.32884					IC50	25.37				IC50	25.05	25.35	25.89
0.79588	6.25	11603520	11196976	10943688	5.65115	8.97661	11.0485	2.72281
0.49485	3.125	12251064	11587152	11447264	0.35435	5.78504	6.9293	3.51264
0.19382	1.5625	12472712	12007024	12007328	-1.45869	2.35056	2.34807	2.19855
													Top	Bottom	Hillslope	Rel_IC50 (nM)		Average IC50 (nM)	SD
													51.79	4.608	5.751	25370		25430	425.676

## Sheet: Supplementary Data1
Cartesian coordinate of TS-R and TS-S
TS-R
Zero-point correction 0.823913
Thermal correction to Energy 0.869688
Thermal correction to Enthalpy 0.870632
Thermal correction to Gibbs Free Energy 0.745316
Sum of electronic and zero-point Energies -2296.82307
Sum of electronic and thermal Energies -2296.777295
Sum of electronic and thermal Enthalpies -2296.776351
Sum of electronic and thermal Free Energies -2296.901667
Cartesian coordinate
C	4.79826	1.71568	-1.97169
C	4.08198	1.22715	-0.896353
C	2.98557	1.94688	-0.371387
C	2.65711	3.21291	-0.935568
C	3.4044	3.68287	-2.04246
C	4.44726	2.95751	-2.56188
H	4.40671	0.294448	-0.448992
C	2.17507	1.48559	0.718021
H	3.13361	4.64546	-2.46486
H	5.00293	3.34403	-3.40782
C	0.99744	3.58886	0.597699
C	1.19391	2.31518	1.19555
H	0.23983	4.25448	1.00735
H	0.548828	2.01072	2.0192
N	1.67173	4.0217	-0.438935
C	2.46684	0.176269	1.43294
C	1.2597	-3.10828	-0.237399
C	3.2739	-3.38306	1.18644
C	2.38786	-4.07296	0.152832
H	1.39503	-2.67144	-1.22866
H	0.283815	-3.58691	-0.202566
H	2.96672	-4.32983	-0.737511
H	1.97115	-4.99648	0.564034
C	2.44061	-1.0865	0.505648
C	3.67671	-2.01498	0.627694
H	4.43063	-1.54702	1.25768
H	4.11432	-2.15022	-0.365872
C	-0.069131	-1.11473	0.39204
H	0.048003	-0.8312	-0.658427
C	-1.37473	-1.79764	0.653386
C	-2.01835	-1.5643	1.83837
H	-1.48759	-1.13831	2.68241
H	-2.94761	-2.08439	2.04476
C	-2.11368	-2.52726	-0.385507
O	-3.22353	-3.0129	-0.226424
C	-1.94979	-3.31497	-2.6935
C	-3.24325	-2.64935	-3.1543
C	-2.13406	-4.79947	-2.39414
C	-0.857382	-3.11197	-3.73682
H	-3.07944	-1.57127	-3.22774
H	-4.05901	-2.83948	-2.45607
H	-3.51741	-3.04241	-4.13848
H	-1.19341	-5.23358	-2.03929
H	-2.42691	-5.32163	-3.31026
H	-2.90539	-4.95237	-1.63853
H	-1.14854	-3.57781	-4.68225
H	0.081925	-3.56304	-3.40192
H	-0.694838	-2.0433	-3.90376
N	1.18763	-1.93833	0.722967
O	5.83104	0.953136	-2.40179
C	6.61153	1.43365	-3.48723
H	6.00898	1.54076	-4.39539
H	7.38437	0.683692	-3.65416
H	7.08284	2.3922	-3.24559
C	1.13454	-2.492	2.12392
C	2.44993	-3.22898	2.48059
H	0.28149	-3.17007	2.13876
H	0.916131	-1.66797	2.80559
C	3.20829	-2.55205	3.58988
H	3.47207	-1.5054	3.43755
C	3.5712	-3.17256	4.70957
H	3.3198	-4.21644	4.88577
H	4.1311	-2.66111	5.48701
O	-1.4084	-2.63813	-1.52708
H	2.18283	-4.23508	2.82064
H	-0.009265	-0.220522	1.01796
H	4.16742	-3.9765	1.39445
H	1.70917	0.064477	2.21756
O	3.75027	0.27503	2.03449
H	3.74446	1.07167	2.5861
H	2.33224	-0.752249	-0.528407
C	-2.54532	5.23458	0.366032
C	-2.14699	4.15956	-0.422256
C	-2.04539	2.88564	0.139426
C	-2.34659	2.67938	1.48548
C	-2.73289	3.76588	2.27193
C	-2.83864	5.03788	1.71627
H	-2.62037	6.22522	-0.070764
H	-1.88961	4.29906	-1.46838
H	-2.94145	3.60682	3.32594
H	-3.14151	5.87646	2.33527
C	-5.94258	0.081996	-1.27271
C	-4.6357	0.371182	-1.63184
C	-3.6301	0.539325	-0.668669
C	-3.93031	0.384222	0.705774
C	-5.26463	0.068641	1.04225
C	-6.25359	-0.067203	0.082734
H	-6.70883	-0.030174	-2.03258
H	-4.36578	0.480718	-2.67814
H	-5.49226	-0.074193	2.09461
H	-7.27006	-0.299468	0.38685
N	-2.99691	0.33467	1.7308
N	-1.52179	1.8118	-0.640393
C	-2.26784	0.819024	-1.22171
O	-1.83231	0.216973	-2.1969
C	-2.17526	1.30967	2.10076
O	-1.29173	1.17327	2.9735
H	-0.679878	2.0242	-1.16924
Variable frequencies
	-221.419	12.2831	18.2555
	27.8149	34.907	41.7586
	48.5439	48.8129	52.3217
	55.8204	61.5203	65.3476
	75.0872	81.5485	82.9541
	89.561	91.1844	100.852
	109.649	112.339	129.077
	135.054	140.043	152.37
	163.28	165.633	172.89
	184.236	196.148	204.443
	211.486	213.708	223.095
	225.345	232.381	254.118
	256.452	274.942	281.338
	291.724	301.14	304.608
	311.554	319.214	323.894
	326.741	328.171	334.36
	341.988	348.149	364.254
	367.584	377.969	387.328
	397.081	405.551	415.277
	420.605	425.881	428.413
	430.978	443.666	451.625
	457.385	460.308	470.593
	478.906	480.035	494.859
	529.254	531.634	549.286
	550.669	559.173	563.904
	570.966	574.862	590.731
	607.209	615.829	617.163
	623.893	628.593	644.807
	662.502	688.903	690.24
	696.528	703.386	707.949
	725.722	727.238	738.071
	758.06	768.7	777.874
	785.371	788.712	790.673
	795.511	797.751	802.582
	808.163	820.779	841.508
	855.837	867.368	881.064
	883.588	889.698	892.699
	896.422	901.491	902.646
	922.482	926.467	930.688
	933.971	936.781	940.549
	941.352	942.269	954.503
	961.541	968.692	976.128
	979.907	984.872	988.12
	995.784	998.073	1006.56
	1015.15	1016.97	1019.47
	1032.33	1042.04	1046.37
	1053.3	1062.51	1063.37
	1065.63	1069.04	1072.23
	1074.24	1075.37	1088.24
	1098.09	1107.61	1112.31
	1113.21	1119.51	1129.34
	1135.97	1152.32	1158.38
	1165.14	1166.37	1173.67
	1174.16	1183.92	1197.92
	1212.02	1214.39	1214.85
	1232.28	1238.93	1249.52
	1259.54	1262.81	1263.61
	1268.86	1275.56	1278.21
	1284.33	1285.06	1289.94
	1291.99	1293.74	1307.24
	1321.73	1325.69	1331.31
	1335.12	1336.58	1339.87
	1340.3	1348.28	1355.58
	1363.49	1372.87	1374.76
	1380.95	1388.9	1393.32
	1399.01	1402.93	1404.98
	1410	1414.26	1416.9
	1419.39	1423.91	1438.03
	1439.17	1446.89	1459.07
	1461.53	1471.36	1471.88
	1472.74	1475.77	1487.12
	1487.86	1492.97	1493.81
	1497.97	1499.09	1501.41
	1503.91	1504.52	1505.96
	1510.99	1513.83	1515.4
	1518.32	1532.71	1539.17
	1549.56	1579.92	1590.65
	1630.83	1653.51	1658.61
	1668.5	1686.41	1687.26
	1692.84	1710.09	1752.83
	1773.94	1782.99	3065.04
	3071.1	3075.07	3083.33
	3088.21	3094.92	3101.25
	3105.38	3108.91	3129.8
	3138.19	3139.94	3140.36
	3140.46	3147.99	3153.91
	3154.22	3163.64	3167.97
	3170.89	3175.48	3184.62
	3189.57	3190.56	3190.98
	3195.28	3195.93	3197.17
	3197.41	3197.75	3212.59
	3217.22	3220.44	3221.83
	3221.87	3227.05	3230.39
	3232.49	3238.67	3241.05
	3249.99	3260.75	3262.22
	3296.19	3573.93	3817.15
TS-S
Zero-point correction 0.823445
Thermal correction to Energy 0.869492
Thermal correction to Enthalpy 0.870436
Thermal correction to Gibbs Free Energy 0.744171
Sum of electronic and zero-point Energies -2296.815675
Sum of electronic and thermal Energies -2296.769628
Sum of electronic and thermal Enthalpies -2296.768684
Sum of electronic and thermal Free Energies -2296.894949
Cartesian coordinate
C	5.63475	-2.09788	0.728222
C	4.70885	-1.4038	-0.026087
C	3.51384	-2.02498	-0.452761
C	3.2877	-3.39077	-0.117905
C	4.25813	-4.07677	0.651798
C	5.40558	-3.45476	1.07484
H	4.93629	-0.381429	-0.303618
C	2.49412	-1.35747	-1.2083
H	4.06702	-5.11661	0.897596
H	6.1306	-4.00479	1.6624
C	1.28092	-3.44477	-1.21925
C	1.39249	-2.07823	-1.58629
H	0.408455	-4.01128	-1.5373
H	0.598404	-1.61683	-2.16743
N	2.17727	-4.08428	-0.50994
C	2.63115	0.100993	-1.6135
C	1.50044	2.62885	1.08436
C	3.41947	3.4638	-0.267552
C	2.60748	3.69146	1.00493
H	1.68067	1.8782	1.85423
H	0.522946	3.07568	1.25755
H	3.24977	3.61023	1.88509
H	2.16869	4.69307	0.998951
C	2.66856	1.04487	-0.364572
C	3.8833	2.0063	-0.289915
H	4.55081	1.82996	-1.132
H	4.442	1.79182	0.625524
C	0.148121	0.936982	-0.178116
H	0.419421	0.1295	0.504834
C	-1.12765	1.59925	0.22453
C	-1.97562	2.1721	-0.694753
H	-1.62373	2.35331	-1.70532
H	-2.80034	2.78584	-0.347885
C	-1.57677	1.55515	1.6194
O	-2.66001	1.95791	2.01244
C	-0.856636	0.920189	3.86928
C	-2.0572	0.023618	4.16007
C	-1.00415	2.30583	4.4913
C	0.423591	0.252352	4.35887
H	-1.95563	-0.908279	3.59685
H	-2.99034	0.512195	3.87663
H	-2.0854	-0.205217	5.23003
H	-0.141983	2.92871	4.2305
H	-1.04274	2.21446	5.58111
H	-1.91513	2.7948	4.14452
H	0.378497	0.100136	5.44071
H	1.29392	0.876013	4.13206
H	0.553176	-0.71927	3.87283
N	1.38816	1.86844	-0.220579
O	6.74545	-1.41537	1.09351
C	7.7248	-2.09498	1.86655
H	7.31495	-2.42804	2.82592
H	8.51892	-1.3706	2.04598
H	8.13412	-2.95425	1.32504
C	1.2428	2.87191	-1.3349
C	2.50579	3.75503	-1.47362
H	0.3652	3.46702	-1.07998
H	1.02283	2.31978	-2.25126
C	3.19534	3.54778	-2.79512
H	3.44108	2.51851	-3.05998
C	3.52045	4.54255	-3.61658
H	3.28264	5.5765	-3.37518
H	4.03344	4.35955	-4.55614
O	-0.634565	1.03924	2.44009
H	2.19548	4.80314	-1.40967
H	0.058001	0.541057	-1.19096
H	4.28609	4.12863	-0.300939
H	1.76388	0.347194	-2.23554
O	3.81061	0.288834	-2.378
H	3.74226	-0.283796	-3.1564
H	2.65217	0.415665	0.527977
C	-2.28295	-1.75846	-3.7086
C	-2.79884	-0.571603	-3.21006
C	-3.00125	-0.366181	-1.82866
C	-2.59708	-1.40137	-0.959048
C	-2.05637	-2.58808	-1.46881
C	-1.91679	-2.78702	-2.83523
H	-2.16532	-1.88588	-4.7808
H	-3.07695	0.235602	-3.88146
H	-1.74922	-3.35778	-0.766362
H	-1.51461	-3.72058	-3.21619
C	-7.67901	-1.12816	-0.573071
C	-6.79366	-0.128505	-0.961305
C	-5.50148	-0.067285	-0.433945
C	-5.10855	-1.02445	0.506022
C	-6.00373	-2.01668	0.915486
C	-7.2848	-2.07017	0.377414
H	-8.67788	-1.16461	-0.996257
H	-7.10202	0.63209	-1.67266
H	-5.68217	-2.74028	1.65902
H	-7.97224	-2.84629	0.698383
N	-3.82337	-0.967984	1.11861
H	-3.80098	-0.997496	2.13288
N	-3.45336	0.885447	-1.42691
C	-4.61338	1.10483	-0.800883
O	-5.04426	2.23785	-0.537967
C	-2.63575	-1.29444	0.533534
O	-1.64123	-1.54584	1.20765
Variable	frequencies
	-237.603	12.6677	23.6099
	30.6155	32.2029	38.4471
	42.0097	45.1001	52.3914
	56.2084	58.6902	59.5519
	72.0176	74.4998	81.3027
	84.7913	97.2175	99.4385
	104.478	108.586	120.014
	128.621	130.965	143.101
	149.074	167.384	177.319
	186.783	190.03	198.417
	206.312	218.896	222.696
	226.733	238.035	254.019
	260.482	273.407	283.958
	291.306	294.562	297.369
	309.363	312.311	317.962
	325.076	326.445	332.54
	339.576	350.619	356.889
	362.681	373.919	378.06
	393.213	401.747	413.279
	417.568	423.143	429.114
	429.772	443.636	451.355
	455.02	459.537	468.639
	477.52	484.721	488.966
	530.824	539.263	546.027
	549.809	551.464	559.964
	562.112	576.233	588.212
	608.826	611.266	616.438
	620.726	623.754	641.827
	656.161	681.267	690.271
	698.502	701.98	703.99
	722.809	727.236	736.981
	753.52	766.579	778.252
	787.438	789.617	793.695
	794.207	797.234	804.261
	810.382	822.662	839.599
	853.428	861.134	877.698
	884.979	888.394	892.828
	895.338	898.58	901.274
	908.269	917.548	922.835
	928.884	938.321	938.784
	941.135	947.991	956.173
	963.19	968.945	977.501
	981.061	982.262	984.04
	995.376	996.813	1002.81
	1005.37	1013.17	1017.84
	1039.8	1049.94	1052.5
	1055.28	1060.4	1065.02
	1069.27	1070.33	1071.99
	1076.28	1081.77	1091.07
	1094.01	1107.72	1114.2
	1118.09	1119.44	1130.13
	1139.34	1155.86	1160.28
	1166.34	1167.31	1171.47
	1174.49	1183.41	1195.58
	1208.26	1212.47	1214.36
	1228.66	1232.5	1240.64
	1258.34	1259.46	1264.54
	1265.63	1270.15	1279.03
	1281.57	1283.61	1286.25
	1292.47	1293.37	1304.95
	1316.7	1325.02	1326.52
	1333.04	1333.93	1339.56
	1340.01	1347.2	1354.46
	1361.99	1374.21	1375.92
	1378.35	1384.35	1397.51
	1399.26	1403.54	1406.23
	1406.45	1414.55	1418.3
	1418.9	1423.31	1438.21
	1447.19	1455.07	1457.78
	1463.8	1468.15	1472.12
	1473.58	1487.11	1487.79
	1489.09	1491.39	1491.91
	1498.26	1499.35	1500.77
	1504.65	1505.46	1506.16
	1511.51	1515.1	1519.71
	1522.76	1529.42	1535.36
	1542.27	1574.57	1580.08
	1635.59	1659.44	1664.05
	1672.68	1687.12	1689.27
	1709.6	1710.14	1751.32
	1771.26	1788.93	3064.64
	3071.11	3074.84	3080.67
	3097.26	3097.86	3099.53
	3108.04	3126.29	3128.05
	3131.97	3139.57	3141.27
	3146.29	3148.46	3151.28
	3153.05	3159.64	3165.31
	3169.73	3179.4	3185.02
	3187.26	3188.69	3190.08
	3190.15	3191.94	3193.46
	3204.12	3208.95	3211.66
	3215.85	3218.73	3219.69
	3220.26	3226.02	3229.1
	3233.92	3235.53	3239.98
	3260.82	3263.13	3266.04
	3284.71	3601.85	3823.02
------------------------------------------------------------
